# Supplementary material for: Accurate classification of major brain cell types using in vivo imaging and neural network processing
Source: PLoS Biol. 2023 Nov 9;21(11):e3002357. doi: 10.1371/journal.pbio.3002357 (PMC10689024; doi:10.1371/journal.pbio.3002357)
Supplement: S1 Data — Data can be found on sheets within the excel document named after the corresponding figure and panel. (XLSX) [file pbio.3002357.s013.xlsx]

## Sheet: Figure2_F
Nuclei_name	original_shape_Maximum3DDiameter	original_glrlm_GrayLevelNonUniformity	original_shape_Flatness	original_glcm_JointEntropy							Mean	CellType	original_shape_Maximum3DDiameter	original_glrlm_GrayLevelNonUniformity	original_shape_Flatness	original_glcm_JointEntropy
Neuron	46.2709	219.303	0.374453	12.0957								Neuron	41.9929	211.391	0.247924	10.6572
Neuron	44.1928	301.484	0.28855	10.5907								Astroglia	35.9983	70.2558	0.312195	11.9938
Neuron	44.1588	311.162	0.258425	10.2401								Microglia	34.9112	99.6618	0.351956	11.1425
Neuron	40.7676	279.289	0.307504	10.5657								Oligodendroglia	34.0774	58.1283	0.45074	12.334
Neuron	44.4635	321.333	0.286566	10.1477								Endothelial	38.7587	39.8352	0.246284	11.4116
Neuron	43.5775	312.813	0.28144	10.4067
Neuron	42.3084	264.871	0.288376	10.7142
Neuron	45.3872	291.009	0.275518	10.406
Neuron	45.3211	170.889	0.218885	11.13
Neuron	42.7668	334.031	0.245976	9.77384							Q1	CellType	original_shape_Maximum3DDiameter	original_glrlm_GrayLevelNonUniformity	original_shape_Flatness	original_glcm_JointEntropy
Neuron	44.5197	251.795	0.287317	10.8587								Neuron	40.2368	133.37	0.213367	9.76726
Neuron	34.9857	189.104	0.258258	9.65587								Astroglia	33.0756	37.559	0.264073	11.5987
Neuron	45.2217	113.409	0.412554	13.0543								Microglia	31.9218	67.9801	0.305878	10.4723
Neuron	45.5412	245.6	0.18314	10.0651								Oligodendroglia	31.5357	38.1899	0.406025	11.829
Neuron	44.7884	175.57	0.155957	10.4374								Endothelial	34.2199	14.864	0.213929	10.8472
Neuron	43.4626	204.016	0.246141	10.7687
Neuron	38.092	201.304	0.227446	9.1965
Neuron	40.7185	271.915	0.186914	9.24617
Neuron	38.2884	157.975	0.254	10.7607
Neuron	39.4208	207.054	0.160302	9.12374							Q3	CellType	original_shape_Maximum3DDiameter	original_glrlm_GrayLevelNonUniformity	original_shape_Flatness	original_glcm_JointEntropy
Neuron	42.9069	105.75	0.362429	12.9205								Neuron	44.1588	273.459	0.286845	11.4091
Neuron	40.1123	148.642	0.327539	11.6697								Astroglia	38.1771	92.429	0.362629	12.4619
Neuron	40.2741	238.49	0.297281	10.4701								Microglia	38.151	119.76	0.396541	11.8421
Neuron	45.3542	203.923	0.253214	11.0884								Oligodendroglia	36.6231	67.9795	0.51588	12.8816
Neuron	43.8748	255.763	0.217624	10.2352								Endothelial	43.1972	53.9345	0.279567	12.084
Neuron	44.486	250.407	0.287203	11.0374
Neuron	40.4599	245.838	0.266749	10.1744
Neuron	42.2019	236.205	0.289939	10.8925
Neuron	40.2368	240.15	0.290534	10.6122
Neuron	41.1947	265.364	0.270954	10.3463
Neuron	38.7169	206.892	0.277453	10.2784
Neuron	42.4264	273.459	0.271956	10.512
Neuron	41.3038	141.401	0.334602	12.1055
Neuron	42.6849	205.315	0.292943	11.3259
Neuron	43.3128	178.295	0.261198	11.3908
Neuron	42.5558	156.192	0.283972	11.5259
Neuron	41.4126	241.691	0.286845	10.6067
Neuron	44.2493	283.802	0.245136	10.464
Neuron	40.6202	245.222	0.268036	10.4408
Neuron	40.5339	93.2017	0.35967	12.7511
Neuron	40.5093	223.789	0.293106	10.9822
Neuron	42.45	180.126	0.247242	10.9603
Neuron	42.0595	142.153	0.28964	11.8218
Neuron	40.8656	118.859	0.284225	11.8869
Neuron	41.3401	135.67	0.306609	11.7322
Neuron	39.975	274.082	0.254117	9.8988
Neuron	43.9659	150.074	0.296615	12.2836
Neuron	48.0521	230.929	0.251004	11.2553
Neuron	39.0128	231.137	0.269849	10.1241
Neuron	44.2945	141.062	0.279531	11.9958
Neuron	40.0125	85.5838	0.301551	12.4752
Neuron	44.0568	96.5727	0.254487	12.5037
Neuron	46.4112	259.871	0.210997	10.5164
Neuron	42.2493	145.03	0.260422	11.3973
Neuron	45.1221	172.71	0.294486	11.4777
Neuron	37.229	178.026	0.362162	10.6947
Neuron	39.3065	131.582	0.248031	11.4037
Neuron	37.6563	59.2498	0.250748	12.314
Neuron	36.7831	223.041	0.231619	9.33878
Neuron	39.1152	133.37	0.206216	10.889
Neuron	37.6431	205.551	0.213367	9.75683
Neuron	38.3275	123.787	0.221451	10.7649
Neuron	40.9023	149.363	0.2047	10.4839
Neuron	40.5339	129.229	0.1858	10.7398
Neuron	42.45	151.345	0.181533	10.487
Neuron	46.2817	56.4924	0.258582	13.5809
Neuron	48.1456	174.751	0.26087	11.5921
Neuron	35.8608	126.045	0.188008	9.84352
Neuron	44.3959	241.042	0.142836	9.38014
Neuron	38.9615	93.007	0.152772	10.6427
Neuron	36.8103	107.517	0.129386	9.51918
Neuron	41.4005	111.596	0.111781	9.8791
Neuron	41.5933	180.083	0.112073	9.23039
Neuron	37.8021	108.446	0.126754	9.64771
Neuron	44.7549	216.693	0.33397	11.5537
Neuron	41.2795	381.746	0.322856	9.76726
Neuron	41.6293	249.844	0.38885	11.3539
Neuron	41.8091	365.256	0.281334	9.84967
Neuron	40.2368	343.32	0.276663	9.65622
Neuron	41.0488	373.701	0.269141	9.51131
Neuron	42.0595	205.512	0.313889	11.4091
Neuron	40.8656	277.371	0.275653	10.1188
Neuron	40.5709	360.446	0.258169	9.44238
Neuron	38.7427	253.685	0.333854	10.3261
Neuron	42.5323	334.208	0.219448	9.20203
Neuron	44.0908	317.811	0.333837	10.8107
Neuron	46.1411	203.491	0.224971	10.8933
Neuron	42.2019	372.712	0.253331	9.47311
Neuron	42.107	355.865	0.237578	9.38296
Neuron	40.8167	374.627	0.246937	9.20235
Neuron	39.4588	225.226	0.254809	9.71416
Neuron	39.5727	270.654	0.258026	9.80416
Neuron	42.0595	279.424	0.2902	10.2124
Neuron	41.7373	212.061	0.244617	10.6316
Neuron	39.1024	315.506	0.263043	9.42543
Neuron	37	296.137	0.286153	8.99726
Neuron	44.8776	290.693	0.256134	9.93253
Neuron	41.6413	154.39	0.298513	11.1193
Neuron	42.2137	349.812	0.23751	9.07819
Neuron	41.6893	133.545	0.218687	11.2602
Neuron	37.7094	228.01	0.277601	9.80173
Neuron	36.8375	108.671	0.236912	10.8047
Neuron	35.2846	189.232	0.289462	9.76726
Neuron	42.2019	191.47	0.166593	9.9393
Neuron	43.2782	116.941	0.196967	11.3741
Neuron	45.8476	198.658	0.35856	11.7381
Neuron	49.051	159.962	0.194928	11.082
Neuron	43.566	172.79	0.132095	9.87064
Neuron	40	182.782	0.147505	9.2347
Neuron	37.6696	85.7499	0.162017	10.7462
Neuron	35.805	115.059	0.147879	9.44443
Neuron	43.8748	447.773	0.228773	9.03097
Neuron	45.1664	357.082	0.253544	9.74811
Neuron	41.7612	422.408	0.226214	8.50658
Neuron	51.0294	158.349	0.201313	11.6153
Neuron	45.9783	449.699	0.308873	9.95356
Neuron	42.1663	310.985	0.189297	9.2239
Neuron	43.0232	390.018	0.222117	9.19265
Neuron	42.8135	380.233	0.266809	9.33685
Neuron	47.2123	364.631	0.228026	9.62956
Neuron	41.2432	236.533	0.16384	9.22676
Neuron	37.2156	203.617	0.164953	8.53941
Neuron	45.2217	120.69	0.252272	12.4546
Neuron	46.3681	101.749	0.224577	12.5806
Neuron	43.2204	84.8595	0.23825	12.8493
Neuron	47.2123	96.7825	0.243486	12.835
Neuron	43.0581	127.876	0.208112	11.7456
Neuron	43.3359	113.213	0.204686	11.8684
Neuron	40.6571	39.9565	0.214491	12.9494
Neuron	41.5452	126.835	0.257551	11.715
Neuron	43.6119	120.87	0.179655	11.1044
Neuron	46.1844	98.9672	0.248381	12.4948
Neuron	41.3038	68.4983	0.151394	11.6279
Neuron	38.6005	61.4124	0.174383	11.5466
Neuron	45	80.5311	0.104537	11.429
Astroglia	32.8329	46.4082	0.424069	12.8231
Astroglia	37.9078	43.2526	0.461722	13.7767
Astroglia	39.064	64.0837	0.359761	13.0336
Astroglia	31.8434	41.7433	0.347417	12.2826
Astroglia	37.921	42.8208	0.325321	12.7914
Astroglia	33.6749	58.8913	0.321041	12.1346
Astroglia	36.2353	50.8424	0.268129	12.1498
Astroglia	34.2199	29.5899	0.32002	12.9287
Astroglia	29.5635	33.7926	0.453049	12.7027
Astroglia	35.7911	54.1255	0.339273	12.3989
Astroglia	32.078	40.8076	0.364905	12.4841
Astroglia	29.5635	19.3023	0.312173	12.2192
Astroglia	33.3467	38.9339	0.323976	12.1997
Astroglia	37.3898	51.1249	0.30347	12.6681
Astroglia	36.3456	42.3366	0.306598	12.4936
Astroglia	29.6311	24.5527	0.415767	12.5554
Astroglia	32.573	27.9775	0.222437	12.1667
Astroglia	30.6105	43.3925	0.35839	12.232
Astroglia	34.1906	58.4567	0.221071	11.52
Astroglia	33.7787	47.0769	0.398053	12.7583
Astroglia	32.5115	48.5395	0.380766	12.4149
Astroglia	28.3725	38.7524	0.306078	11.6627
Astroglia	33.1512	31.403	0.263253	12.2092
Astroglia	44.3847	25.9388	0.223258	13.1504
Astroglia	30.9516	50.3753	0.324184	11.8582
Astroglia	27.0924	31.2918	0.458222	12.3237
Astroglia	34.3657	52.3305	0.391718	12.4645
Astroglia	36.9459	30.1113	0.233221	12.2853
Astroglia	31.6386	43.5505	0.385114	12.2205
Astroglia	36.4692	36.969	0.233001	12.0243
Astroglia	39.4715	51.6391	0.266801	12.4562
Astroglia	29.1719	32.7935	0.382216	11.6744
Astroglia	37.2156	34.3621	0.310011	12.3759
Astroglia	34.0588	39.4724	0.169576	11.1946
Astroglia	34.0881	22.947	0.26337	12.4294
Astroglia	36.1386	27.8292	0.184171	11.6672
Astroglia	33.8526	92.423	0.182218	10.1956
Astroglia	28.4429	20.2389	0.188597	11.1108
Astroglia	23.4307	23.115	0.264777	10.4411
Astroglia	37.8153	77.2359	0.346833	12.6289
Astroglia	32.8634	58.1937	0.361838	12.3292
Astroglia	35.9166	74.3452	0.30164	11.944
Astroglia	33.1512	66.2995	0.333863	11.8764
Astroglia	39.3065	62.2921	0.260809	12.4648
Astroglia	38.0657	82.5163	0.303391	12.3106
Astroglia	39.4208	84.3266	0.343192	12.4514
Astroglia	36.0694	50.3671	0.284219	12.4559
Astroglia	35.7071	69.1677	0.271612	11.9912
Astroglia	39.5727	62.7725	0.261751	12.2385
Astroglia	38.2884	76.3306	0.25387	11.9439
Astroglia	41.9762	88.6124	0.239134	11.7044
Astroglia	39.1663	80.7938	0.214249	11.4183
Astroglia	39.8623	90.0816	0.282603	11.6164
Astroglia	40.3609	69.9583	0.322385	12.521
Astroglia	40.2119	40.7154	0.271942	12.1711
Astroglia	38.0263	46.8947	0.36045	13.0466
Astroglia	38.4318	48.5802	0.268235	12.6791
Astroglia	35.819	37.1786	0.320002	13.1178
Astroglia	36.4555	56.3135	0.307248	12.6243
Astroglia	38.6911	43.013	0.297903	12.8219
Astroglia	33.6303	38.5274	0.314486	12.5894
Astroglia	36.6333	42.8394	0.282397	12.6837
Astroglia	35.5949	36.6472	0.292649	12.774
Astroglia	35.5246	34.7791	0.371608	12.9441
Astroglia	37.0675	56.975	0.261738	12.1387
Astroglia	37.8682	45.3192	0.211365	12.2182
Astroglia	32.6343	26.0629	0.327258	12.7088
Astroglia	35.3553	27.5808	0.281004	12.6108
Astroglia	43.0465	59.6774	0.333196	13.2984
Astroglia	34.4238	54.3233	0.246131	11.8959
Astroglia	31.9218	19.553	0.267152	12.3667
Astroglia	34.8855	34.6609	0.243691	12.3124
Astroglia	36.4555	38.3014	0.382562	12.9065
Astroglia	35.9166	45.8726	0.301729	12.6113
Astroglia	35.4683	28.8781	0.189047	12.0496
Astroglia	33.8378	15.7521	0.197272	12.0372
Astroglia	39.2301	44.612	0.226592	12.4273
Astroglia	37.4833	37.9395	0.272076	12.4958
Astroglia	31.4643	28.6146	0.34747	12.4744
Astroglia	36.6197	47.6608	0.32448	12.4593
Astroglia	43.6692	43.0171	0.215504	12.4939
Astroglia	32.8938	34.5708	0.285114	12.1122
Astroglia	33.8674	43.5505	0.272878	12.1862
Astroglia	30.5123	28.153	0.330264	12.402
Astroglia	35.7351	29.7438	0.313865	12.6489
Astroglia	38.5876	43.7737	0.257024	12.0823
Astroglia	30.2159	20.0191	0.297684	12.1545
Astroglia	36.3456	25.812	0.231298	12.2219
Astroglia	32.8177	25.926	0.200993	11.9246
Astroglia	41.6773	29.9498	0.183688	12.2228
Astroglia	32.7567	25.5819	0.139423	11.3157
Astroglia	47.6445	155.377	0.285514	12.4006
Astroglia	43.7035	114.745	0.258299	11.8294
Astroglia	40.4104	105.694	0.287048	11.4748
Astroglia	37.4166	137.858	0.289103	11.0448
Astroglia	33.2265	71.9761	0.366573	11.9267
Astroglia	48.6313	134.991	0.249349	11.8681
Astroglia	36.3593	120.46	0.206861	10.5416
Astroglia	35.0571	70.5588	0.335217	11.9784
Astroglia	32.8938	76.9398	0.376473	11.8533
Astroglia	34.8425	91.2859	0.244647	10.5579
Astroglia	52.2015	187.84	0.266785	11.6553
Astroglia	33.0303	116.874	0.449841	11.5751
Astroglia	32.8329	112.405	0.452789	11.5131
Astroglia	32.8634	123.818	0.435592	11.3332
Astroglia	32.45	120.582	0.368973	10.9486
Astroglia	37.4166	223.833	0.34119	9.76983
Astroglia	39.0384	108.314	0.321471	10.9987
Astroglia	32.4962	67.2601	0.333371	11.4944
Astroglia	38.923	81.4223	0.361116	11.9272
Astroglia	38.4448	199.88	0.336996	9.99715
Astroglia	35.1283	186.76	0.314828	9.77265
Astroglia	37.1349	202.192	0.37865	10.246
Astroglia	40.6571	108.66	0.282033	11.5765
Astroglia	37.9078	142.527	0.363421	10.8349
Astroglia	35.5668	100.372	0.376	11.4066
Astroglia	32.7567	75.7055	0.403073	12.0831
Astroglia	36.0832	93.4832	0.361123	12.1471
Astroglia	36.4143	126.891	0.441554	11.9068
Astroglia	34.7851	100.099	0.326188	11.4947
Astroglia	32.4654	97.8036	0.403221	11.5575
Astroglia	35.4401	90.4781	0.386878	11.9404
Astroglia	36.9865	153.785	0.334256	10.3922
Astroglia	43.7379	92.4351	0.270621	11.9126
Astroglia	33.6155	109.448	0.479247	11.9797
Astroglia	42.4853	177.69	0.303888	11.4964
Astroglia	38.0263	126.917	0.370839	11.5811
Astroglia	34.1174	118.206	0.37874	11.4091
Astroglia	44.3847	189.598	0.33748	11.2681
Astroglia	35.4824	84.7126	0.392702	12.2398
Astroglia	33.5112	84.9928	0.383446	11.7749
Astroglia	44.1928	189.296	0.291442	11.0741
Astroglia	35.5246	98.4852	0.377179	11.6861
Astroglia	33.121	76.4201	0.427576	11.8318
Astroglia	32.45	48.909	0.236005	11.2661
Astroglia	38.4838	97.5055	0.384037	11.8803
Astroglia	41.7852	155.295	0.333111	11.0965
Microglia	32.7719	94.4691	0.373016	11.3285
Microglia	39.6611	103.541	0.25857	11.0138
Microglia	38.2099	168.376	0.282144	10.2555
Microglia	38.6005	105.601	0.340245	11.8375
Microglia	38.1314	68.9275	0.358202	12.2679
Microglia	32.8329	76.4728	0.363469	11.0906
Microglia	42.9069	182.78	0.337516	11.4924
Microglia	28.3373	69.2388	0.440775	11.0838
Microglia	37.0945	144.014	0.241853	10.0098
Microglia	38.4448	110.105	0.319565	10.747
Microglia	38.0132	92.925	0.358436	11.2564
Microglia	37.3765	98.4737	0.229344	10.514
Microglia	36.0139	93.1997	0.331468	11.562
Microglia	40.4351	92.3231	0.3096	11.6528
Microglia	31.289	98.2254	0.370563	10.9714
Microglia	30.0167	73.4617	0.37233	11.3829
Microglia	34.641	100.438	0.270556	10.8072
Microglia	40.4722	115.153	0.318885	11.5749
Microglia	31.9687	79.9651	0.318957	10.7212
Microglia	39.3573	86.8568	0.275998	11.263
Microglia	37.0135	61.6934	0.308926	11.9609
Microglia	34.6121	117.075	0.321041	10.6639
Microglia	39.8748	105.313	0.339531	11.858
Microglia	34.7275	47.8757	0.291783	11.6088
Microglia	34.7994	65.1377	0.198978	10.3515
Microglia	44.1475	199.932	0.349044	11.3901
Microglia	35.2987	178.669	0.386689	10.5513
Microglia	35.7911	145.527	0.425772	11.1853
Microglia	38.2884	240.771	0.310874	9.94785
Microglia	31.9218	183.15	0.311359	9.45101
Microglia	39.4588	81.5865	0.371523	12.0855
Microglia	28.6007	108.45	0.366701	10.0062
Microglia	34.7994	188.163	0.364451	10.1596
Microglia	37.4967	127.846	0.296732	10.5978
Microglia	33.9853	154.047	0.284139	9.39118
Microglia	33.8378	113.383	0.448568	10.9529
Microglia	31.0644	97.3778	0.245615	9.50705
Microglia	33.3916	140.365	0.412944	10.3758
Microglia	37.0675	127.812	0.322811	10.3646
Microglia	35.0571	133.288	0.398684	10.4893
Microglia	39.6485	132.87	0.468252	12.4288
Microglia	43.0116	53.7796	0.32268	12.7029
Microglia	28.6531	59.3448	0.541499	11.8562
Microglia	31.5436	85.0863	0.333891	10.4216
Microglia	24.1868	77.1473	0.395827	9.65977
Microglia	27.8747	48.5268	0.265131	10.1326
Microglia	33.5559	76.6129	0.456556	12.0428
Microglia	33.0454	39.929	0.437269	12.7893
Microglia	31.9218	64.6683	0.37413	11.3864
Microglia	35.7491	111.143	0.351187	11.3165
Microglia	36.4005	48.415	0.457417	12.9797
Microglia	33.0151	78.2787	0.395445	11.0412
Microglia	31.7962	74.2518	0.500185	12.2671
Microglia	31.4484	63.0536	0.533101	12.4163
Microglia	32.187	61.0725	0.452994	12.1576
Microglia	38.4838	102.655	0.270215	11.0493
Microglia	30.8221	73.5558	0.413068	11.3743
Microglia	34.4238	38.1446	0.354155	12.3003
Microglia	35.9166	37.3823	0.37697	12.6274
Microglia	28.931	68.9601	0.413995	11.2783
Microglia	33.5112	49.8558	0.239738	10.716
Microglia	30.5614	62.2887	0.239911	10.1575
Oligodendroglia	32.5423	61.6887	0.456458	12.2862
Oligodendroglia	34.7994	43.829	0.47514	12.7816
Oligodendroglia	33	36.4512	0.419021	12.662
Oligodendroglia	36.0278	47.2573	0.454354	12.7473
Oligodendroglia	29.4788	50.4247	0.577567	12.3331
Oligodendroglia	31.5595	48.8407	0.517587	12.5555
Oligodendroglia	35.2136	94.8074	0.41426	11.5971
Oligodendroglia	39.8999	119.759	0.337851	11.7734
Oligodendroglia	32.2645	64.6916	0.482803	12.1693
Oligodendroglia	35	48.6376	0.424245	12.3785
Oligodendroglia	29.0861	70.9408	0.502937	11.747
Oligodendroglia	31.5911	114.941	0.550195	11.6292
Oligodendroglia	32.8634	87.3337	0.483098	12.1478
Oligodendroglia	28.6007	61.9079	0.524939	11.7943
Oligodendroglia	32.0156	189.031	0.510758	10.3508
Oligodendroglia	29.4279	56.4089	0.538307	12.032
Oligodendroglia	31.5278	58.279	0.441715	12.1527
Oligodendroglia	25.2587	120.671	0.553012	10.1873
Oligodendroglia	27.4773	55.3464	0.490083	11.6863
Oligodendroglia	40.8044	82.9092	0.284639	11.572
Oligodendroglia	25.7294	50.9198	0.330246	10.6873
Oligodendroglia	30.6757	85.9487	0.49997	11.7378
Oligodendroglia	26.5707	64.9622	0.465766	11.293
Oligodendroglia	33.2566	79.8562	0.381342	11.4279
Oligodendroglia	36.6333	24.3815	0.39735	12.9841
Oligodendroglia	36.6333	51.7046	0.533923	13.2592
Oligodendroglia	26.1343	30.198	0.540798	12.1672
Oligodendroglia	36.4555	40.6806	0.429648	12.8963
Oligodendroglia	31.6386	44.8925	0.435028	12.3222
Oligodendroglia	37.0135	40.8181	0.467823	13.2342
Oligodendroglia	43.0581	77.0203	0.368042	13.0797
Oligodendroglia	35.3977	49.0294	0.525102	13.2229
Oligodendroglia	33.8526	52.3533	0.529493	13.2062
Oligodendroglia	30.9516	26.8096	0.461784	12.5769
Oligodendroglia	36.9594	33.5006	0.420021	12.9243
Oligodendroglia	43.5201	65.3833	0.342483	12.3268
Oligodendroglia	41.8927	32.32	0.431128	13.5732
Oligodendroglia	31.7175	29.8953	0.446453	12.8399
Oligodendroglia	32.5576	48.9454	0.538567	12.8185
Oligodendroglia	37.8153	37.0442	0.405007	13.2182
Oligodendroglia	35.9722	44.485	0.396418	12.7542
Oligodendroglia	31.3209	37.9787	0.425734	12.3318
Oligodendroglia	26.0384	23.4212	0.562848	11.5062
Oligodendroglia	34.1906	28.7667	0.360574	12.1304
Oligodendroglia	34.0147	34.6285	0.528366	13.6042
Oligodendroglia	31.8748	46.2999	0.410995	12.1863
Oligodendroglia	36.7287	57.7818	0.500049	13.332
Oligodendroglia	30.4795	39.3777	0.532877	12.7529
Oligodendroglia	30.0998	31.697	0.582864	12.9548
Oligodendroglia	33.5261	30.1757	0.40908	12.5729
Oligodendroglia	33.9706	62.4477	0.445116	12.7272
Oligodendroglia	37.5899	75.8664	0.430012	12.7441
Oligodendroglia	30.8545	44.8689	0.497722	12.6466
Oligodendroglia	39.1152	83.1443	0.426013	12.4739
Oligodendroglia	31.7648	67.0496	0.284942	11.1981
Oligodendroglia	34.4674	38.8232	0.460942	12.8983
Oligodendroglia	43.5201	159.114	0.264939	11.3574
Oligodendroglia	41.9285	59.4605	0.320691	12.0395
Oligodendroglia	33.0303	74.4215	0.245486	10.3306
Oligodendroglia	31.6386	46.2374	0.458334	12.3134
Oligodendroglia	35.5106	68.5894	0.401221	11.9331
Oligodendroglia	36.5923	117.878	0.437706	11.72
Oligodendroglia	37.9473	68.2895	0.370107	11.9751
Oligodendroglia	36.5787	49.1492	0.536701	12.5456
Oligodendroglia	44.4297	56.0882	0.431596	12.547
Oligodendroglia	31.0805	26.4046	0.554696	12.5125
Oligodendroglia	35.2987	25.7526	0.402362	12.762
Oligodendroglia	33.0454	42.1981	0.569543	12.8955
Oligodendroglia	38.5876	49.5438	0.363306	12.9571
Oligodendroglia	35.7911	37.5846	0.50423	13.1338
Oligodendroglia	36.3043	39.5887	0.504155	13.1894
Oligodendroglia	33.3766	37.3033	0.444721	12.6425
Endothelial	56.0803	36.8512	0.230052	13.7308
Endothelial	49.8397	46.6612	0.25968	13.3519
Endothelial	38.4838	14.038	0.321867	13.0139
Endothelial	43.3128	19.8501	0.234432	12.8325
Endothelial	47.8121	66.4721	0.207938	12.0782
Endothelial	43.9659	46.7226	0.310861	12.4181
Endothelial	51.2543	69.0927	0.208234	12.7483
Endothelial	44.6654	56.1865	0.230736	12.0679
Endothelial	44.5982	45.6289	0.192262	12.5487
Endothelial	40.4722	33.4192	0.244253	12.1514
Endothelial	44.1135	12.7974	0.20112	11.2606
Endothelial	45.6508	21.3224	0.200493	12.6605
Endothelial	43.4626	32.9299	0.267504	12.7859
Endothelial	37.9078	14.5999	0.228195	11.9838
Endothelial	44.7884	26.6291	0.236991	12.8819
Endothelial	41.6293	16.7079	0.25248	12.5728
Endothelial	37.5633	10.1091	0.325648	12.4825
Endothelial	34.2199	17.7758	0.248086	11.7896
Endothelial	35.9026	11.836	0.301052	12.2866
Endothelial	39.0512	17.8617	0.312731	12.5028
Endothelial	35.3695	7.49535	0.240647	11.3335
Endothelial	41.2068	24.6244	0.231034	12.424
Endothelial	36.0694	19.1495	0.279567	11.5342
Endothelial	33.3017	24.474	0.252647	11.5193
Endothelial	35.9583	33.3344	0.296687	11.6422
Endothelial	34.176	10.704	0.253024	11.2362
Endothelial	34.4674	15.8323	0.308318	12.3669
Endothelial	47.55	15.6512	0.140604	11.9978
Endothelial	33.3167	19.9992	0.355882	11.4699
Endothelial	34.6843	11.0058	0.187148	10.9626
Endothelial	37.2559	14.756	0.193134	11.3374
Endothelial	27.313	7.94816	0.348662	10.6125
Endothelial	35.3977	13.906	0.323025	11.5767
Endothelial	35.4824	24.1366	0.285518	11.2371
Endothelial	59.5567	134.42	0.146132	11.5305
Endothelial	47.0532	134.447	0.211218	10.9933
Endothelial	40.05	94.7114	0.273003	11.0452
Endothelial	41.6053	84.5817	0.31807	11.6
Endothelial	39.3065	193.508	0.155032	9.00565
Endothelial	45.9674	42.4457	0.185351	11.9542
Endothelial	54.9636	92.7071	0.221228	11.9974
Endothelial	45.7493	159.742	0.243935	10.3752
Endothelial	39.128	35.4954	0.267428	11.9309
Endothelial	44.1928	131.031	0.2399	10.6375
Endothelial	38.2884	112.417	0.187703	9.40119
Endothelial	39.4462	86.5066	0.172901	10.2318
Endothelial	48.3011	103.044	0.230616	11.4232
Endothelial	45.607	131.159	0.178843	10.0602
Endothelial	35.7491	109.513	0.249939	9.80905
Endothelial	38.923	44.0665	0.251872	11.0823
Endothelial	41.8808	37.6178	0.213929	11.8055
Endothelial	41.2311	31.3422	0.233842	11.723
Endothelial	37.054	82.2881	0.271161	10.4027
Endothelial	43.0232	111.963	0.365998	10.8113
Endothelial	31.4166	74.4043	0.295334	10.0066
Endothelial	38.223	55.6446	0.321055	11.5134
Endothelial	38.1969	63.0434	0.320634	11.8341
Endothelial	43.3359	37.5646	0.23375	11.9182
Endothelial	39.0128	57.838	0.242686	11.4324
Endothelial	29.6816	21.7209	0.065476	8.15745
Endothelial	40.6202	56.5279	0.234054	10.9598
Endothelial	35.5949	49.1386	0.298332	11.5957
Endothelial	43.1972	60.8372	0.298205	12.122
Endothelial	41.7852	80.0807	0.183827	10.1129
Endothelial	39.064	54.9513	0.242093	10.9111
Endothelial	28.6705	25.4131	0.234484	10.5867
Endothelial	30.2324	70.1834	0.28078	9.52621
Endothelial	41.4488	131.858	0.204241	9.8582
Endothelial	29.4279	16.1064	0.249507	10.8558
Endothelial	30.249	38.6758	0.254836	10.0834
Endothelial	36.1801	52.8994	0.167078	9.8005
Endothelial	28.0891	29.2795	0.373363	11.0452
Endothelial	27.0185	37.3415	0.215322	9.11816
Endothelial	38.3797	36.2562	0.235212	10.4287
Endothelial	26.8514	26.793	0.117033	8.55284
Endothelial	32.7719	85.6845	0.239883	9.18006
Endothelial	38.8844	59.1365	0.276459	11.1741
Endothelial	32.3265	43.3218	0.303819	9.28836
Endothelial	44.5084	86.981	0.26374	11.4191
Endothelial	30.0333	14.0382	0.261448	10.3858
Endothelial	31.6386	19.8458	0.286436	10.7917
Endothelial	27	18.2058	0.282766	9.8729
Endothelial	33.3467	30.4096	0.240277	11.0707
Endothelial	32.3419	19.0058	0.275354	10.534
Endothelial	35.2846	13.5493	0.297033	12.2274
Endothelial	27.2029	10.6165	0.353437	11.2907
Endothelial	45.3982	53.9345	0.202516	11.9779
Endothelial	42.6497	13.3517	0.241069	12.4324
Endothelial	37.5899	16.862	0.248306	11.5833
Endothelial	41.0488	17.399	0.26169	12.5714
Endothelial	38.2623	9.17063	0.287943	12.3597
Endothelial	39.2301	32.6687	0.235263	11.6472
Endothelial	45.9021	23.5882	0.169672	12.1045
Endothelial	29.4958	11.4938	0.283738	11.7134
Endothelial	33.3017	13.326	0.248584	11.3271
Endothelial	48.5489	40.1997	0.221678	12.9708
Endothelial	50.8134	41.1436	0.228671	13.1093
Endothelial	41.9285	28.2491	0.230976	12.74
Endothelial	38.1969	19.5207	0.268584	12.084
Endothelial	35.6651	12.0047	0.236857	11.9371
Endothelial	49.0408	19.8401	0.193305	12.9746
Endothelial	49.0408	12.4535	0.192526	12.6794
Endothelial	41.7971	23.7107	0.25953	11.5992
Endothelial	38.2884	13.0299	0.291442	12.309
Endothelial	41.1218	14.2349	0.26394	11.7175
Endothelial	38.9102	14.864	0.2806	11.7501
Endothelial	37.3898	11.5562	0.259676	12.3189
Endothelial	43.3359	28.5078	0.241638	10.7593
Endothelial	36.4143	17.1648	0.218936	11.6959
Endothelial	35.1852	8.45162	0.270303	11.7979
Endothelial	31.1288	12.2704	0.327272	11.3742
Endothelial	30.8707	7.30117	0.195107	11.0296
Endothelial	29.8496	7.87402	0.43407	11.891
Endothelial	38.8973	9.54925	0.201749	11.5326
Endothelial	32.45	4.77956	0.249987	11.0475
Endothelial	30.0998	5.4853	0.283769	11.3011
Endothelial	37.4166	31.9488	0.344113	12.1761
Endothelial	45.5412	40.5788	0.242394	12.4386
Endothelial	45.3542	57.5224	0.267886	11.6904
Endothelial	40.5339	36.2541	0.183005	11.3702
Endothelial	44.699	80.4704	0.17504	11.0788
Endothelial	42.7668	33.1477	0.230927	12.435
Endothelial	38.3797	16.9272	0.201963	11.4208
Endothelial	39	31.7337	0.242483	12.0514
Endothelial	41.0488	82.4821	0.221258	10.3343
Endothelial	39.1535	46.2999	0.318359	11.5441
Endothelial	42.7668	34.2574	0.270486	11.3983
Endothelial	45.7056	110.447	0.211799	10.1307
Endothelial	45.4643	66.8158	0.225846	11.6144
Endothelial	32.4654	27.2263	0.320272	11.1375
Endothelial	42.0595	53.2044	0.203723	10.4627
Endothelial	39.5601	17.6702	0.335081	12.7776
Endothelial	44.4297	71.0605	0.243089	11.8686
Endothelial	47.9375	47.1254	0.238769	12.5655
Endothelial	40.8044	19.4874	0.228586	12.5155
Endothelial	42.45	62.7837	0.233973	11.9976
Endothelial	37.5899	10.4769	0.205313	11.5991
Endothelial	39.8623	24.0876	0.191518	11.7918
Endothelial	43.3013	32.0024	0.223956	12.5408
Endothelial	40.0125	28.0002	0.227576	11.5414
Endothelial	33.6601	24.8053	0.266434	11.6486
Endothelial	38.9615	26.9683	0.236285	11.6522
Endothelial	35.4401	15.3468	0.219017	11.4001
Endothelial	33.9706	7.35038	0.122127	10.2592
Endothelial	38.092	10.8777	0.255013	12.0984
Endothelial	33.6155	19.9726	0.290205	11.1305
Endothelial	34.5398	11.2787	0.160011	10.8025
Endothelial	33.9706	12.9323	0.477788	11.6408
Endothelial	25.5147	10.9287	0.2284	9.93594
Endothelial	28.178	8.63583	0.0822082	8.94146
Endothelial	27	14.0915	0.18737	10.1999
Endothelial	36.3593	43.83	0.224758	10.8472
Endothelial	38.4838	21.9399	0.235534	11.7295
Endothelial	33.3766	25.9273	0.216488	10.6625
Endothelial	30.8707	22.7096	0.178957	10.1519

## Sheet: Figure3_C
Class	Accuracy
Neurons	0.9786
Astrocytes	0.96908
Microglia	0.96314
Oligodendrocytes	0.97027
Endothelial	0.99405
Mean	0.975028

## Sheet: Figure3_B_D
Data from classification output : confusion plots (Fig S5)
Cell_class	Recall	False_negative_rate	Precision	False_discovery_rate	Overall accuracy
Neurons	99.5	0.5	98.6	1.4	99.5
Astroglia	94.8	5.2	90.1	9.9	96.1
Microglia	89.8	10.2	85.4	14.6	97
Oligodendroglia	91.1	8.9	86.8	13.2	97.3
Endothelial	98.8	1.2	98	2	99
Mean	94.8	5.2	91.78	8.22	97.78

## Sheet: Figure3_E
Mouse	Sx_Type	Timepoint	CellType	Position	Volume				CellType	Mean	Q1	Q3
S11	SHAM	PRE	Neuron	POS3	1419.63				Neuron	1402.14	1353.98	1416.47
S11	SHAM	PRE	Astroglia	POS3	1282.96				Astroglia	1126.23	1019.25	1235.7
S11	SHAM	PRE	Microglia	POS3	736.011				Microglia	643.138	590.146	712.15
S11	SHAM	PRE	Oligodendroglia	POS3	1223.98				Oligodendroglia	1117.79	951.145	1220.76
S11	SHAM	PRE	Endothelial	POS3	500.927				Endothelial	568.122	516.326	593.911
S13	SHAM	PRE	Neuron	POS4	1398.76
S13	SHAM	PRE	Astroglia	POS4	1567.23
S13	SHAM	PRE	Microglia	POS4	834.348
S13	SHAM	PRE	Oligodendroglia	POS4	1004.07
S13	SHAM	PRE	Endothelial	POS4	511.591
S15	SHAM	PRE	Neuron	POS4	1243.74
S15	SHAM	PRE	Astroglia	POS4	1043.58
S15	SHAM	PRE	Microglia	POS4	607.288
S15	SHAM	PRE	Oligodendroglia	POS4	933.504
S15	SHAM	PRE	Endothelial	POS4	595.98
S27	SHAM	PRE	Neuron	POS4	1393.86
S27	SHAM	PRE	Astroglia	POS4	1093.91
S27	SHAM	PRE	Microglia	POS4	625.384
S27	SHAM	PRE	Oligodendroglia	POS4	1092.59
S27	SHAM	PRE	Endothelial	POS4	530.531
S37	SHAM	PRE	Neuron	POS4	1634.16
S37	SHAM	PRE	Astroglia	POS4	1068.74
S37	SHAM	PRE	Microglia	POS4	595.983
S37	SHAM	PRE	Oligodendroglia	POS4	1454.48
S37	SHAM	PRE	Endothelial	POS4	661.195
S44	SHAM	PRE	Neuron	POS4	1407
S44	SHAM	PRE	Astroglia	POS4	1011.15
S44	SHAM	PRE	Microglia	POS4	588.2
S44	SHAM	PRE	Oligodendroglia	POS4	1211.08
S44	SHAM	PRE	Endothelial	POS4	572.62
S49	SHAM	PRE	Neuron	POS4	1347.99
S49	SHAM	PRE	Astroglia	POS4	898.257
S49	SHAM	PRE	Microglia	POS4	517.318
S49	SHAM	PRE	Oligodendroglia	POS4	924.541
S49	SHAM	PRE	Endothelial	POS4	587.702
S52	SHAM	PRE	Neuron	POS4	1371.97
S52	SHAM	PRE	Astroglia	POS4	1044.03
S52	SHAM	PRE	Microglia	POS4	640.568
S52	SHAM	PRE	Oligodendroglia	POS4	1098.05
S52	SHAM	PRE	Endothelial	POS4	584.427

## Sheet: Figure3_F
Mouse	Sx_Type	Timepoint	CellType	Position	original_shape_SurfaceVolumeRatio				CellType	Mean	Q1	Q3
S11	SHAM	PRE	Neuron	POS3	0.37652				Neuron	0.369327	0.359604	0.382794
S11	SHAM	PRE	Astroglia	POS3	0.363624				Astroglia	0.372431	0.365094	0.38682
S11	SHAM	PRE	Microglia	POS3	0.458692				Microglia	0.470908	0.460339	0.487193
S11	SHAM	PRE	Oligodendroglia	POS3	0.337848				Oligodendroglia	0.347288	0.33671	0.363272
S11	SHAM	PRE	Endothelial	POS3	0.710007				Endothelial	0.654318	0.587953	0.713791
S13	SHAM	PRE	Neuron	POS4	0.36712
S13	SHAM	PRE	Astroglia	POS4	0.311586
S13	SHAM	PRE	Microglia	POS4	0.420379
S13	SHAM	PRE	Oligodendroglia	POS4	0.371692
S13	SHAM	PRE	Endothelial	POS4	0.715053
S15	SHAM	PRE	Neuron	POS4	0.390376
S15	SHAM	PRE	Astroglia	POS4	0.374253
S15	SHAM	PRE	Microglia	POS4	0.467137
S15	SHAM	PRE	Oligodendroglia	POS4	0.352097
S15	SHAM	PRE	Endothelial	POS4	0.756694
S27	SHAM	PRE	Neuron	POS4	0.361858
S27	SHAM	PRE	Astroglia	POS4	0.369505
S27	SHAM	PRE	Microglia	POS4	0.465278
S27	SHAM	PRE	Oligodendroglia	POS4	0.343222
S27	SHAM	PRE	Endothelial	POS4	0.678876
S37	SHAM	PRE	Neuron	POS4	0.347088
S37	SHAM	PRE	Astroglia	POS4	0.388139
S37	SHAM	PRE	Microglia	POS4	0.485147
S37	SHAM	PRE	Oligodendroglia	POS4	0.32696
S37	SHAM	PRE	Endothelial	POS4	0.612364
S44	SHAM	PRE	Neuron	POS4	0.358853
S44	SHAM	PRE	Astroglia	POS4	0.382864
S44	SHAM	PRE	Microglia	POS4	0.487875
S44	SHAM	PRE	Oligodendroglia	POS4	0.336331
S44	SHAM	PRE	Endothelial	POS4	0.645758
S49	SHAM	PRE	Neuron	POS4	0.384885
S49	SHAM	PRE	Astroglia	POS4	0.411015
S49	SHAM	PRE	Microglia	POS4	0.511317
S49	SHAM	PRE	Oligodendroglia	POS4	0.366997
S49	SHAM	PRE	Endothelial	POS4	0.535979
S52	SHAM	PRE	Neuron	POS4	0.367914
S52	SHAM	PRE	Astroglia	POS4	0.37846
S52	SHAM	PRE	Microglia	POS4	0.471442
S52	SHAM	PRE	Oligodendroglia	POS4	0.34316
S52	SHAM	PRE	Endothelial	POS4	0.579816

## Sheet: Figure3_G
Mouse	Sx_Type	Timepoint	CellType	Position	count_per_mm3				CellType	Mean	Median	Q1	Q3	SEM
S11	SHAM	PRE	Neuron	POS3	42187.5				Neuron	43413.6	44800.1	35387.3	52090.2	3756.47
S11	SHAM	PRE	Astroglia	POS3	40753.5				Astroglia	18629.7	16969	10866	23806.3	3769.4
S11	SHAM	PRE	Microglia	POS3	13536.7				Microglia	12411.5	11100.3	7180.57	13418.5	2789.78
S11	SHAM	PRE	Oligodendroglia	POS3	4990.23				Oligodendroglia	4317.34	4833.02	2853.17	5380.34	579.448
S11	SHAM	PRE	Endothelial	POS3	15601.6				Endothelial	11024.9	10299.4	8518.65	14719.9	1334.12
S11	SHAM	PRE	Undecided	POS3	12246.1				Undecided	6495.03	5479.25	4006.59	9930.75	1205.44
S11	SHAM	PRE	Unclassified	POS3	24377.5				Unclassified	14529.6	14218.7	11064.2	16458	1692.61
S13	SHAM	PRE	Neuron	POS4	52802.3
S13	SHAM	PRE	Astroglia	POS4	6366.84
S13	SHAM	PRE	Microglia	POS4	30539.6
S13	SHAM	PRE	Oligodendroglia	POS4	1803.94
S13	SHAM	PRE	Endothelial	POS4	5199.59
S13	SHAM	PRE	Undecided	POS4	11142
S13	SHAM	PRE	Unclassified	POS4	8404.23
S15	SHAM	PRE	Neuron	POS4	24194
S15	SHAM	PRE	Astroglia	POS4	18596.5
S15	SHAM	PRE	Microglia	POS4	11513.4
S15	SHAM	PRE	Oligodendroglia	POS4	2812.02
S15	SHAM	PRE	Endothelial	POS4	8038.13
S15	SHAM	PRE	Undecided	POS4	4615.96
S15	SHAM	PRE	Unclassified	POS4	10478.8
S27	SHAM	PRE	Neuron	POS4	40742.1
S27	SHAM	PRE	Astroglia	POS4	15629.4
S27	SHAM	PRE	Microglia	POS4	10687.1
S27	SHAM	PRE	Oligodendroglia	POS4	5026.76
S27	SHAM	PRE	Endothelial	POS4	10095.8
S27	SHAM	PRE	Undecided	POS4	4815.55
S27	SHAM	PRE	Unclassified	POS4	12820.3
S37	SHAM	PRE	Neuron	POS4	33602.4
S37	SHAM	PRE	Astroglia	POS4	9812.17
S37	SHAM	PRE	Microglia	POS4	7380.27
S37	SHAM	PRE	Oligodendroglia	POS4	5498.2
S37	SHAM	PRE	Endothelial	POS4	9960.19
S37	SHAM	PRE	Undecided	POS4	2897.13
S37	SHAM	PRE	Unclassified	POS4	14168.4
S44	SHAM	PRE	Neuron	POS4	47412.6
S44	SHAM	PRE	Astroglia	POS4	25542.9
S44	SHAM	PRE	Microglia	POS4	7114.01
S44	SHAM	PRE	Oligodendroglia	POS4	6755.14
S44	SHAM	PRE	Endothelial	POS4	12074.8
S44	SHAM	PRE	Undecided	POS4	6142.95
S44	SHAM	PRE	Unclassified	POS4	17056.7
S49	SHAM	PRE	Neuron	POS4	56414.1
S49	SHAM	PRE	Astroglia	POS4	18308.6
S49	SHAM	PRE	Microglia	POS4	5457.14
S49	SHAM	PRE	Oligodendroglia	POS4	2976.62
S49	SHAM	PRE	Endothelial	POS4	16725.8
S49	SHAM	PRE	Undecided	POS4	3803.46
S49	SHAM	PRE	Unclassified	POS4	14268.9
S52	SHAM	PRE	Neuron	POS4	49953.7
S52	SHAM	PRE	Astroglia	POS4	14027.4
S52	SHAM	PRE	Microglia	POS4	13064.1
S52	SHAM	PRE	Oligodendroglia	POS4	4675.82
S52	SHAM	PRE	Endothelial	POS4	10503
S52	SHAM	PRE	Undecided	POS4	6297.08
S52	SHAM	PRE	Unclassified	POS4	14661.9

## Sheet: Figure3_H
Mouse	Sx_Type	Timepoint	CellType	Position	count_per_mm3				CellType	Timepoint	Mean	Q1	Q3
S11	SHAM	PRE	Neuron	POS3	42187.5				Neuron	PRE	43413.6	35387.3	52090.2
S11	SHAM	PRE	Astroglia	POS3	40753.5				Astroglia	PRE	18629.7	10866	23806.3
S11	SHAM	PRE	Microglia	POS3	13536.7				Microglia	PRE	12411.5	7180.57	13418.5
S11	SHAM	PRE	Oligodendroglia	POS3	4990.23				Oligodendroglia	PRE	4317.34	2853.17	5380.34
S11	SHAM	PRE	Endothelial	POS3	15601.6				Endothelial	PRE	11024.9	8518.65	14719.9
S11	SHAM	PRE	Undecided	POS3	12246.1				Undecided	PRE	6495.03	4006.59	9930.75
S11	SHAM	PRE	Unclassified	POS3	24377.5				Unclassified	PRE	14529.6	11064.2	16458
S11	SHAM	POST12	Neuron	POS3	52770.2				Neuron	POST12	42705.4	30942.3	54959
S11	SHAM	POST12	Astroglia	POS3	24033.4				Astroglia	POST12	27091.2	20631.4	33453.8
S11	SHAM	POST12	Microglia	POS3	24262.8				Microglia	POST12	11832.3	4285.39	21448.5
S11	SHAM	POST12	Oligodendroglia	POS3	4359.28				Oligodendroglia	POST12	4841.99	3763.89	5868.27
S11	SHAM	POST12	Endothelial	POS3	12590.3				Endothelial	POST12	15588.6	11109.4	19533.6
S11	SHAM	POST12	Undecided	POS3	11672.5				Undecided	POST12	7384.93	4992.25	10080.4
S11	SHAM	POST12	Unclassified	POS3	15917.1				Unclassified	POST12	19028.3	16606	21008.7
S13	SHAM	PRE	Neuron	POS4	52802.3
S13	SHAM	PRE	Astroglia	POS4	6366.84
S13	SHAM	PRE	Microglia	POS4	30539.6
S13	SHAM	PRE	Oligodendroglia	POS4	1803.94
S13	SHAM	PRE	Endothelial	POS4	5199.59
S13	SHAM	PRE	Undecided	POS4	11142
S13	SHAM	PRE	Unclassified	POS4	8404.23
S13	SHAM	POST12	Neuron	POS4	55688.6
S13	SHAM	POST12	Astroglia	POS4	14346.6
S13	SHAM	POST12	Microglia	POS4	31876.6
S13	SHAM	POST12	Oligodendroglia	POS4	3565.43
S13	SHAM	POST12	Endothelial	POS4	8255.67
S13	SHAM	POST12	Undecided	POS4	10887.3
S13	SHAM	POST12	Unclassified	POS4	13030.8
S15	SHAM	PRE	Neuron	POS4	24194
S15	SHAM	PRE	Astroglia	POS4	18596.5
S15	SHAM	PRE	Microglia	POS4	11513.4
S15	SHAM	PRE	Oligodendroglia	POS4	2812.02
S15	SHAM	PRE	Endothelial	POS4	8038.13
S15	SHAM	PRE	Undecided	POS4	4615.96
S15	SHAM	PRE	Unclassified	POS4	10478.8
S15	SHAM	POST12	Neuron	POS4	29068.7
S15	SHAM	POST12	Astroglia	POS4	29015.9
S15	SHAM	POST12	Microglia	POS4	3247.46
S15	SHAM	POST12	Oligodendroglia	POS4	5227.62
S15	SHAM	POST12	Endothelial	POS4	15814.9
S15	SHAM	POST12	Undecided	POS4	5227.62
S15	SHAM	POST12	Unclassified	POS4	18851.1
S27	SHAM	PRE	Neuron	POS4	40742.1
S27	SHAM	PRE	Astroglia	POS4	15629.4
S27	SHAM	PRE	Microglia	POS4	10687.1
S27	SHAM	PRE	Oligodendroglia	POS4	5026.76
S27	SHAM	PRE	Endothelial	POS4	10095.8
S27	SHAM	PRE	Undecided	POS4	4815.55
S27	SHAM	PRE	Unclassified	POS4	12820.3
S27	SHAM	POST12	Neuron	POS4	22497.2
S27	SHAM	POST12	Astroglia	POS4	38351.3
S27	SHAM	POST12	Microglia	POS4	5305.93
S27	SHAM	POST12	Oligodendroglia	POS4	4987.58
S27	SHAM	POST12	Endothelial	POS4	20014
S27	SHAM	POST12	Undecided	POS4	6749.15
S27	SHAM	POST12	Unclassified	POS4	21160.1
S37	SHAM	PRE	Neuron	POS4	33602.4
S37	SHAM	PRE	Astroglia	POS4	9812.17
S37	SHAM	PRE	Microglia	POS4	7380.27
S37	SHAM	PRE	Oligodendroglia	POS4	5498.2
S37	SHAM	PRE	Endothelial	POS4	9960.19
S37	SHAM	PRE	Undecided	POS4	2897.13
S37	SHAM	PRE	Unclassified	POS4	14168.4
S37	SHAM	POST12	Neuron	POS4	36563
S37	SHAM	POST12	Astroglia	POS4	19497.4
S37	SHAM	POST12	Microglia	POS4	5307.87
S37	SHAM	POST12	Oligodendroglia	POS4	6555.54
S37	SHAM	POST12	Endothelial	POS4	17615.4
S37	SHAM	POST12	Undecided	POS4	4419.7
S37	SHAM	POST12	Unclassified	POS4	20554.8
S44	SHAM	PRE	Neuron	POS4	47412.6
S44	SHAM	PRE	Astroglia	POS4	25542.9
S44	SHAM	PRE	Microglia	POS4	7114.01
S44	SHAM	PRE	Oligodendroglia	POS4	6755.14
S44	SHAM	PRE	Endothelial	POS4	12074.8
S44	SHAM	PRE	Undecided	POS4	6142.95
S44	SHAM	PRE	Unclassified	POS4	17056.7
S44	SHAM	POST12	Neuron	POS4	39798.5
S44	SHAM	POST12	Astroglia	POS4	33898.5
S44	SHAM	POST12	Microglia	POS4	13005.3
S44	SHAM	POST12	Oligodendroglia	POS4	5709.67
S44	SHAM	POST12	Endothelial	POS4	10615.7
S44	SHAM	POST12	Undecided	POS4	7549.45
S44	SHAM	POST12	Unclassified	POS4	18672.7
S49	SHAM	PRE	Neuron	POS4	56414.1
S49	SHAM	PRE	Astroglia	POS4	18308.6
S49	SHAM	PRE	Microglia	POS4	5457.14
S49	SHAM	PRE	Oligodendroglia	POS4	2976.62
S49	SHAM	PRE	Endothelial	POS4	16725.8
S49	SHAM	PRE	Undecided	POS4	3803.46
S49	SHAM	PRE	Unclassified	POS4	14268.9
S49	SHAM	POST12	Neuron	POS4	63997.4
S49	SHAM	POST12	Astroglia	POS4	25466.7
S49	SHAM	POST12	Microglia	POS4	3945.21
S49	SHAM	POST12	Oligodendroglia	POS4	2409.65
S49	SHAM	POST12	Endothelial	POS4	21710.5
S49	SHAM	POST12	Undecided	POS4	4913.79
S49	SHAM	POST12	Unclassified	POS4	18757.5
S52	SHAM	PRE	Neuron	POS4	49953.7
S52	SHAM	PRE	Astroglia	POS4	14027.4
S52	SHAM	PRE	Microglia	POS4	13064.1
S52	SHAM	PRE	Oligodendroglia	POS4	4675.82
S52	SHAM	PRE	Endothelial	POS4	10503
S52	SHAM	PRE	Undecided	POS4	6297.08
S52	SHAM	PRE	Unclassified	POS4	14661.9
S52	SHAM	POST12	Neuron	POS4	41260
S52	SHAM	POST12	Astroglia	POS4	32119.8
S52	SHAM	POST12	Microglia	POS4	7706.87
S52	SHAM	POST12	Oligodendroglia	POS4	5921.13
S52	SHAM	POST12	Endothelial	POS4	18092.4
S52	SHAM	POST12	Undecided	POS4	7659.88
S52	SHAM	POST12	Unclassified	POS4	25282.3

## Sheet: Figure3_I
Mouse	Sx_Type	Timepoint	CellType	Position	nrm_baseline_c_cnt				CellType	Mean	Q1	Q3
S11	SHAM	POST12	Neuron	POS3	1.25085				Neuron	0.993585	0.828957	1.18903
S11	SHAM	POST12	Astroglia	POS3	0.589726				Astroglia	1.73067	1.34134	2.28067
S11	SHAM	POST12	Microglia	POS3	1.79237				Microglia	0.933829	0.518035	1.60522
S11	SHAM	POST12	Oligodendroglia	POS3	0.873563				Oligodendroglia	1.22716	0.851203	1.71753
S11	SHAM	POST12	Endothelial	POS3	0.806985				Endothelial	1.50141	0.982722	1.92175
S11	SHAM	POST12	Undecided	POS3	0.953162				Undecided	1.21546	1.01734	1.36903
S11	SHAM	POST12	Unclassified	POS3	0.652941				Unclassified	1.40451	1.14826	1.7039
S13	SHAM	POST12	Neuron	POS4	1.05466
S13	SHAM	POST12	Astroglia	POS4	2.25333
S13	SHAM	POST12	Microglia	POS4	1.04378
S13	SHAM	POST12	Oligodendroglia	POS4	1.97647
S13	SHAM	POST12	Endothelial	POS4	1.58776
S13	SHAM	POST12	Undecided	POS4	0.977143
S13	SHAM	POST12	Unclassified	POS4	1.55051
S15	SHAM	POST12	Neuron	POS4	1.20724
S15	SHAM	POST12	Astroglia	POS4	1.56776
S15	SHAM	POST12	Microglia	POS4	0.28341
S15	SHAM	POST12	Oligodendroglia	POS4	1.86792
S15	SHAM	POST12	Endothelial	POS4	1.9769
S15	SHAM	POST12	Undecided	POS4	1.13793
S15	SHAM	POST12	Unclassified	POS4	1.80759
S27	SHAM	POST12	Neuron	POS4	0.549508
S27	SHAM	POST12	Astroglia	POS4	2.44189
S27	SHAM	POST12	Microglia	POS4	0.494071
S27	SHAM	POST12	Oligodendroglia	POS4	0.987395
S27	SHAM	POST12	Endothelial	POS4	1.9728
S27	SHAM	POST12	Undecided	POS4	1.39474
S27	SHAM	POST12	Unclassified	POS4	1.6425
S37	SHAM	POST12	Neuron	POS4	1.08811
S37	SHAM	POST12	Astroglia	POS4	1.98707
S37	SHAM	POST12	Microglia	POS4	0.719198
S37	SHAM	POST12	Oligodendroglia	POS4	1.19231
S37	SHAM	POST12	Endothelial	POS4	1.76858
S37	SHAM	POST12	Undecided	POS4	1.52555
S37	SHAM	POST12	Unclassified	POS4	1.45075
S44	SHAM	POST12	Neuron	POS4	0.837934
S44	SHAM	POST12	Astroglia	POS4	1.32479
S44	SHAM	POST12	Microglia	POS4	1.82493
S44	SHAM	POST12	Oligodendroglia	POS4	0.84375
S44	SHAM	POST12	Endothelial	POS4	0.877622
S44	SHAM	POST12	Undecided	POS4	1.2268
S44	SHAM	POST12	Unclassified	POS4	1.09282
S49	SHAM	POST12	Neuron	POS4	1.13442
S49	SHAM	POST12	Astroglia	POS4	1.39097
S49	SHAM	POST12	Microglia	POS4	0.722944
S49	SHAM	POST12	Oligodendroglia	POS4	0.809524
S49	SHAM	POST12	Endothelial	POS4	1.29802
S49	SHAM	POST12	Undecided	POS4	1.29193
S49	SHAM	POST12	Unclassified	POS4	1.31457
S52	SHAM	POST12	Neuron	POS4	0.825964
S52	SHAM	POST12	Astroglia	POS4	2.28978
S52	SHAM	POST12	Microglia	POS4	0.589928
S52	SHAM	POST12	Oligodendroglia	POS4	1.26633
S52	SHAM	POST12	Endothelial	POS4	1.7226
S52	SHAM	POST12	Undecided	POS4	1.21642
S52	SHAM	POST12	Unclassified	POS4	1.72436

## Sheet: Figure3_J
Mouse	Sx_Type	Timepoint	CellType	Position	nrm_baseline_Volume				CellType	Mean	Q1	Q3
S11	SHAM	POST12	Neuron	POS3	0.958511				Neuron	0.982955	0.959516	1.01966
S11	SHAM	POST12	Astroglia	POS3	0.991396				Astroglia	0.916563	0.868694	0.968651
S11	SHAM	POST12	Microglia	POS3	1.06762				Microglia	0.951579	0.905213	1.01569
S11	SHAM	POST12	Oligodendroglia	POS3	0.922276				Oligodendroglia	0.966555	0.865434	1.09101
S11	SHAM	POST12	Endothelial	POS3	1.08779				Endothelial	0.953253	0.877957	1.03075
S11	SHAM	POST12	Undecided	POS3	0.851285				Undecided	1.02676	0.966828	1.11484
S11	SHAM	POST12	Unclassified	POS3	1.08883				Unclassified	1.01501	0.955008	1.07517
S13	SHAM	POST12	Neuron	POS4	0.975556
S13	SHAM	POST12	Astroglia	POS4	0.936654
S13	SHAM	POST12	Microglia	POS4	0.941013
S13	SHAM	POST12	Oligodendroglia	POS4	1.08285
S13	SHAM	POST12	Endothelial	POS4	0.87189
S13	SHAM	POST12	Undecided	POS4	0.997952
S13	SHAM	POST12	Unclassified	POS4	1.03419
S15	SHAM	POST12	Neuron	POS4	1.08622
S15	SHAM	POST12	Astroglia	POS4	0.828272
S15	SHAM	POST12	Microglia	POS4	0.860828
S15	SHAM	POST12	Oligodendroglia	POS4	1.09373
S15	SHAM	POST12	Endothelial	POS4	1.04275
S15	SHAM	POST12	Undecided	POS4	0.989412
S15	SHAM	POST12	Unclassified	POS4	1.16285
S27	SHAM	POST12	Neuron	POS4	0.962531
S27	SHAM	POST12	Astroglia	POS4	0.902357
S27	SHAM	POST12	Microglia	POS4	0.914324
S27	SHAM	POST12	Oligodendroglia	POS4	0.856784
S27	SHAM	POST12	Endothelial	POS4	0.924428
S27	SHAM	POST12	Undecided	POS4	1.07569
S27	SHAM	POST12	Unclassified	POS4	0.959168
S37	SHAM	POST12	Neuron	POS4	0.876543
S37	SHAM	POST12	Astroglia	POS4	0.857473
S37	SHAM	POST12	Microglia	POS4	0.911836
S37	SHAM	POST12	Oligodendroglia	POS4	0.834478
S37	SHAM	POST12	Endothelial	POS4	0.939927
S37	SHAM	POST12	Undecided	POS4	0.9593
S37	SHAM	POST12	Unclassified	POS4	0.953621
S44	SHAM	POST12	Neuron	POS4	0.97341
S44	SHAM	POST12	Astroglia	POS4	0.979317
S44	SHAM	POST12	Microglia	POS4	0.989626
S44	SHAM	POST12	Oligodendroglia	POS4	0.891383
S44	SHAM	POST12	Endothelial	POS4	0.868305
S44	SHAM	POST12	Undecided	POS4	1.03169
S44	SHAM	POST12	Unclassified	POS4	0.892501
S49	SHAM	POST12	Neuron	POS4	1.02388
S49	SHAM	POST12	Astroglia	POS4	0.923977
S49	SHAM	POST12	Microglia	POS4	1.02438
S49	SHAM	POST12	Oligodendroglia	POS4	1.15476
S49	SHAM	POST12	Endothelial	POS4	0.994773
S49	SHAM	POST12	Undecided	POS4	1.12789
S49	SHAM	POST12	Unclassified	POS4	1.01571
S52	SHAM	POST12	Neuron	POS4	1.00698
S52	SHAM	POST12	Astroglia	POS4	0.913054
S52	SHAM	POST12	Microglia	POS4	0.903005
S52	SHAM	POST12	Oligodendroglia	POS4	0.896175
S52	SHAM	POST12	Endothelial	POS4	0.896161
S52	SHAM	POST12	Undecided	POS4	1.18085
S52	SHAM	POST12	Unclassified	POS4	1.01317

## Sheet: SFigure1_I
Mouse	Number of nuclei	ID
S1_1	133	1
S9_L	229	2
H16	183	3
H7_2	92	4
H7_2	223	5
H7_2	186	6
H7_5	90	7
H7_5	222	8
H7_5	170	9
S1_12	248	10
S9_1	115	11
S9_12	116	12
S9_b	119	13
S14	183	14
S27	414	15
StardistModel_15May
ID	Mouse	TP	TN	FP	FN	Accuracy	Precision
1	H171	67	-	0	3	95.7143	100
2	h175	42	-	1	1	95.4545	97.6744
3	S30	46	-	1	3	92	97.8723
4	S49	47	-	1	2	94	97.9167
Mean						94.2922	98.3659

[truncated: 13 more sheets: SFigure2_C, SFigure2_D, SFigure2_E, SFigure2_F, SFigure3_A-F, SFigure4_D, SFigure4_E, SFigure4_F, SFigure5_Neurons, SFigure5_Astroglia, SFigure5_Microglia, SFigure5_Oligodendroglia, SFigure5_EndothelialCells]
